# Supplementary material for: Provenance and risk in transfer of biological materials
Source: PLoS Biol. 2018 Aug 13;16(8):e2006031. doi: 10.1371/journal.pbio.2006031 (PMC6107254; doi:10.1371/journal.pbio.2006031)
Supplement: S1 Data — (XLSX) [file pbio.2006031.s001.xlsx]

## Sheet: Sheet1
	CRISPR
2011	0
2012	49
2013	12781
2014	33495
2015	58006
2016	85366
2017	112405
